# Supplementary material for: A Systematic Review of Genotype–Phenotype Correlation across Cohorts Having Causal Mutations of Different Genes in ALS
Source: J Pers Med. 2020 Jun 29;10(3):58. doi: 10.3390/jpm10030058 (PMC7564886; doi:10.3390/jpm10030058)
Supplement: Supplementary file 1 [file jpm-10-00058-s001.zip]

Archive with 3 entries (2 files):
- supplementary/
- supplementary/Copy of Supplemental TableS2-R-260620-reordered.xlsx
- supplementary/Supplemental Material-R.docx
