# Supplementary material for: A Systematic Review of Genotype–Phenotype Correlation across Cohorts Having Causal Mutations of Different Genes in ALS
Source: J Pers Med. 2020 Jun 29;10(3):58. doi: 10.3390/jpm10030058 (PMC7564886; doi:10.3390/jpm10030058)
Supplement: Supplementary file 1 [file jpm-10-00058-s001.zip › supplementary/Copy of Supplemental TableS2-R-260620-reordered.xlsx]

## Sheet: Supplemental Table 2
	Table S2:	Collated data from clinical studies on monogenic forms of ALS. Pubmed was searched to identify published studies reporting genotype-phenotype data of 22 genes for ALS patients. The search terms are shown in Table S2.. The first column gives the gene names, the second column the number of patients in each study. The age of onset is divided into 7 sub-columns: Age of patients are binned in 5 age gr…
Gene	Cohort				Age at onset (years)								Gender			Onset phenotype						UMN - LMN- UMN+LMN					Disease Duration				FTD		Cognitive impairment			References
	Ethnicity	Country	Nb of patients		0-10	10-20'	20-50	50-70	>70	Mean	SD		Nb of patients	% Male		Nb of patients	Spinal onset	Bulbar onset	Respiratory/Cognitive onset	Other/Unknown		Nb of patients	UMN	LMN	UMN+LMN		Nb of patients	Mean (Months)	SD		Nb of patients	%	Nb of patients	%
hnRNPA1	Chinese-100%	China	4		0	0	1	0	0	33	2.1		4	0.5		4	1	0	0	0		4	0.25	0.75	_		4	360	0		_	_	_	_		[173]
SETX	_	Hungary	1		0	0	0	1	0	65	0		1	0		1	1	0	0	0		1	0	1	0		1	42	0		_	_	_	_		[174]
	_	Ireland	7		0	0	0.14	0.57	0.29	64.4	10		7	0.57		7	0.429	0.429	0	0.143		_	_	-	-		7	22.4	7.1		7	0.143	7	0.285		[175]
	Caucasian-91% Asian-4.5% Unknown-4.5%	US	23		0	0	0.2601	0.5217	0.2173	60.08	13.4		_	_		23	0.6956	0.2174	0.0435	0.0435		_	_	_	_		6	64.88	59.05		_	_	_	_		[176]
		China	1			1				18			1	1		1	1					1		1			_	_	_		_	_	1	0		[177]
		China	6					1		57.3333	57.3333		6	0.833333		6	1					6		0.5	0.5		4	50	35.2987		_	_	_	_		[178]
SOD1	_	Italy	1		_	_	_	1	_	70	0		1	0		1	1	0	0	0		1	0	1	0		1	120	0		_	_	_	_		[160]
	_	Italy	6		0	0	0.56	0.44	_	49.3	10.6		6	0.78		6	1	0	0	0		6	0	0	1		6	8.75	3.66		_	_	6	0.2222		[161]
	_	Italy	2		_	_	_	1	_	56.5	1.5		2	0.5		2	1	0	0	0			_	_	_		2	20.5	11.5		_	_	_	_		[160]
	_	Italy	2		_	_		1	_	60	8		2	1		2	_	_	_	_		2		1			2	42	18		_	_	_	_		[179]
	_	Italy	5		_	_	0.4	0.6	_	52.6	11.0381		5	0.2		5	0.6	0.2		0.2		_	_	_	_		_	_	_		_	_	_	_		[180]
	Caucasian-100%	US	5				0.4	0.4	0.2	58.8	13.82		7	0.5714		7	1					_	_	_	_		1	41	0		_	_	_	_		[176]
	Iranian-100%	Iran	2				1			35.5	1.5		2	0		2	1					_	_	_	_		1	12	0		_	_	_	_		[181]
	_	Italy	26				0.346154	0.384615	0.230769	54.49	16.33		24	0.333333		26	0.961538					_	_	_	_		26	60.38	51.87		_	_	_	_		[182]
	_	_	1		_	_	_	_	_	48	0		1	1		1	1					1		1			_	_	_		_	_	_	_		[183]
	Chinese-100%	Asia	5		_	_	_	_	_	48.8	6.8		5	0.8		5	1										_	_	_		_	_	_	_		[184]
	_	Italy	10		_	_	_	_	_	56.3	0		10	0.2		10	1					10	0.3	0.2	0.5		10	101	0		_	_	_	_		[185]
	_	Germany, France, Sweden, Finland	9		_	_	_	_	_	43.88	15.13		_	_		9	1					_	_	_	_		_	_	_		_	_	_	_		[186]
	Caucasian-100%	Spanish	3					1		58	2.16025		3	0.666667		3	1					_	_	_	_		3	41	7.11805		_	_	_	_		[187]
	_	Italy	7			0.142857	0.285714	0.428571	0.142857	50.7143	19.2407		7	0.14		7	1					_	_	_	_		_	_	_		_	_	_	_		[188]
	Caucasian-100%	Italy	3				0.666667	0.33		49.6667	14.7045		3	0.666667		3	1					3		1			_	_	_		_	_	1	0.333333		[189]
	Japanese-100%	Japan	2				0.5	0.5		47	5		2	1		2	1					_	_	_	_		_	_	_		_	_	_	_		[190]
	Caucasian-100%	Spain	5				1			46	2		5	0.6		5	1					_	_	_	_		4	225	81.96		_	_	_	_		[191]
	Caucasian- Asian- Sepharic Jewish heritage	France	38		_	_	_	_	_	55	2		55	0.66		_	_	_	_	_		_	_	_	_		38	79	38		_	_	_	_		[24]
	Taiwanese-100%	Taiwan	3				1			42	5.35413		3	0.666667		3	0.666667	0.333333				3		0.666667	0.333333		_	_	_		3	0	_	_		[92]
	_	Italy	5				0.2	0.8		55	12.6333		5	0.4		5	1										5	79.4	90.6104		_	_	_	_		[192]
	_	Italy	2					1		56.5	1.5		2	1		1	1					2		1			2	53	29		_	_	2	0		[193]
	_	China	12				0.666667	0.285714		42.75	13.4376		12	0.428571		14	1					14		0.5	0.5		5	28.6	16.2265		_	_	14	0		[177]
TBK1	_	EU	15		0	0	0.2666	0.6	0.1333	56.27	10.61		15	0.67		15	0.2	0.4	0	0.4		_	_	_	_		15	51.33	45.6		15	0.2	15	0.2666		[194]
	_	UK	4		0	0	0.25	0.75	0	58.62	7		4	0.5		4	0.75	0.25	0	0		4	0.25	0.25	0.5		4	55.25	24.41		_	_	4	0.5		[195]
	_	France & Portugal	5		0	0	0	0.4	0.6	70.8	5.4		_	-		5	1	0	0	0		_	-	-	-		5	28.8	17.9		4	0.8	_	-		[196]
	_	Spain	5				0.2	0.8		58.8	6.9685		5	0.6		5	1					_	_	_	_		_	_	_		5	0.8	_	_		[197]
FUS	_	Italy	1		0	0	1	0	0	28	0		1	0		1	0	1	0	0		_	_	_	_		1	24	0		_	_	1	0		[198]
	_	Germany	20		_	_	_	_	_	42.16	11.86		20	0.5		20	0.55	0.15	0	0.3		_	_	_	_		20	43.41	28.32		_	_	20	0		[148]
	_	Belgium	32		0	0	0.355	0.581	0.065	54.9	9.5		32	0.655		32	0.645	0.323	0	0.032		_	_	_	_		32	24.3	21.3		32	0.0967	_	_		[199]
	Chinese-100%	China	4		0	0.75	0.25	0	0	17	4.3		4	0.5			_	_	_	_		_	_	_	_		4	64	32.2		_	_	_	_		[145]
	Chinese-100%	China	3		0	0.67	0.33	0	0	19.6	1.7		3	0.67		3	1	0	0	0		3	0	0	1		_	_	_		_	_	_	_		[146]
	Chinese-100%	China	3		0	0.67	0.33	0	0	18	3.7		3	0.67		3	1	0	0	0		3	0	0	1		3	21.6	3.4		3	0	3	0		[200]
	_	-	31			0.0769	0.4871	0.2051	0.0256	41.1	15.4		39	0.5128		30	0.866	0.133				_	_	_	_		_	_	_		_	_	_	_		[201]
	Caucasian-100%	US	3				0.666	0.33		46	11.4		3	0.666		3	1					_	_	_	_		2	14	6		_	_	_	_		[176]
	Chinese-100%	China	4		_	_	_	_	_	33.5	12.4		4	0.5		4	1					_	_	_	_		_	_	_		_	_	_	_		[184]
	_	Italy	3		_	_	_	_	_	37	0		3	0.667		3	0.667	0.333				3	0.333333	0.333333	0.333333		3	24	0		_	_	_	_		[185]
	Caucasian- Asian- Sepharic Jewish heritage	France	23		_	_	_	_	_	45	3		29	0.36		_	_	_	_	_		_	_	_	_		_	_	_		_	_	_	_		[24]
	Taiwanese-100%	Taiwan	2				0.5	0.5		48.5	6.5		2	0.5		2	0.5	0.5				2		0.5	0.5		_	_	_		2	0	_	_		[92]
	_	Italy	1				1			33	0		1	1		1	1					_	_	_	_		1	9	0		_	_	_	_		[192]
	_	Italy	3		_	_	_	_	_	37			3	0.667		3	0.667	0.333				3	0.333333		0.333333		3	24			_	_	_	_		[185]
	_	Italy	1			1				12			1	0		1	1					1			1		1	14			_	_	1	0		[193]
	_	Ireland	2			1				17	4		2	0.5		2	0.5	0.5				_	_	_	_		2	14	3		2	0	2	0		[175]
		China	6			0.166667	0.833333			25.6667	7.60701		6	0.666667		6	1					6		0.333333	0.666667		2	25	22.6274		_	_	6	0.166667		[177]
OPTN	_	Denmark	2		0	0	0.5	0.5	0	53.5	11.5		2	1		2	0.5	0.5	0	0		2	_	_	1		2	156	24		_	_	_	_		[202]
	Japanese-100%	Japan	5		0	0	0.6	0.4	0	51.4	9.9		5	0.2		5	0.4	0.6	0	0		_	_	_	_		_	_	_		_	_	_	_		[203]
	Chinese-100%	China	3		0	0	0.6666	0.3333	0	46	6.5		3	0.67		3	1	0	0	0		_	_	_	_		3	16	2		_	_	3	0.3333		[204]
	Chinese-100%	China	4		0	0	0.75	0.25	0	41.8	12.3		4	0.5		4	1	0	0	0		_	_	_	_		_	_	_		_	_	_	_		[205]
	Caucasian	Caucasian-100%	2					0.5	0.5	67.5	4.5		2	0.5		2	0.5	0.5				_	_	_	_		1	14	0		_	_	_	_		[176]
	_	Italy	3		_	_	_	_	_	70	0		3	0.333		3	0.667	0.333				3	_	_	1		3	16	0		_	_	_	_		[185]
	_	Italy	1					1		56	0		1	1		1	1					_	_	_	_		1	11	0		_	_	_	_		[192]
	Morocan jewish-100%	Israel	3				0.666667	0.33		47	3.74166		3	0		_	_	_	_	_		_	_	_	_		_	_	_		_	_	_	_		[206]
	Caucasian-100%	German	3				0.666667	0.333333		53	7.11805		3	0.666667		3	1					3		0.666667	0.333333		3	38	14.1657		3	0	_	_		[207]
	_	Italy	5				0.6	0.4		46	11.4717		5	0.8		5	1					_	_	_	_		_	_	_		_	_	_	_		[208]
	_	Italy	3		_	_	_	_	_	70	0		3	0.333		3	0.666667	0.333333				3			1		3	33			_	_	_	_		[185]
TUBA4A	_	US & EU	8		0	0	0.25	0.5	0.25	60.5	11.6		8	0.5		8	1	0	0	0		8	_	_	1		8	36.4	17.4		8	0.25		_		[123]
	Chinese-100%	China	2		0	0	0	1	0	58	1		2	1		2	1	0	0	0		_	_	_	_		2	33	20		_	_	_	_		[209]
	_	Italy	4		0	0	0	1	0	59.3	2.1		4	0.5		4	0.25	0.5	0	0.25		_	_	_	_		4	68.6	70.4		_	_	4	0.25		[210]
	_	Spain	1		0	0	0	1	0	57			1	1		1	1					1		1			1	168			_	_	1	0		[193]
TARDBP	_	Italy	75		_	_	_	_	_	61.5	2.5		75	0.667		75	0	0.24	0	0.76			_	_	_			_	_		75	0.12		_		[211]
	_	Italy	10		_	_	_	_	_	62.8	5.6		10	0.4		10	0	0.5	0	0.5			_	_	_			_	_		10	0.1		_		[211]
	_	France	28		0	0	0.36	0.6	0.04	55.5	12.4		28	0.428		28	0.79	0.21	0	0			_	_	_		28	65.1	40.9			_	28	0.071		[212]
	_	Italy	30		_	_	_	_	_	54.7	11.1		30	0.533		30	0.8	0.2	0	0			_	_	_			_	_			_		_		[213]
	Caucasian-93%; Pacific Islander-7%	US	14		0	0	0.54	0.38	0.08	49.9	14		14	0.714		14	0.429	0.36	0	0.21		_	_	_	_		14	51.3	34.3			_		_		[214]
	Chinese-100%	China	8		0	0	0	1	0	57.4	3.8		8	0.625		8	0.5	0.375	0	0.125		8	0.125	0.25	0.5		8	104	14.9		_	_	_	_		[215]
	Caucasian-100%	US	2				1			44.5	3.5		2	0.5		2	1					_	_	_	_		2	54	64		_	_	_	_		[176]
	Chinese-100%	Asia	11		_	_	_	_	_	56.5	10.1		11	0.454545		11	0.909091	0.0909091				_	_	_	_		_	_	_		_	_	_	_		[184]
	_	France & Sweden	3					0.666667	0.33	69.3333	3.29983			_		3	1					_	_	_	_		3	48	25.923		_	_	_	_		[216]
	_	Italy	13		_	_	_	_	_	53.2	0		13	0.538		13	0.769	0.231				13	0.538462		0.384615		13	66	0		_	_	_	_		[185]
	Caucasian- Asian- Sepharic Jewish heritage	France	17		_	_	_	_	_	54	4		23	0.57								_	_	_	_		17	58	9		_	_	_	_		[24]
	Taiwanese-100%	Taiwan	3				0.333333	0.666667		54.6667	5.55778		3	0.333333		3	1					3		0.666667	0.333333						3	0	_	_		[92]
	_	Italy	4				0.25	0.75		58	7.77817		4	0.75		4	0.75	0.25				_	_	_	_		2	54.25	34.5136		_	_	_	_		[192]
	_	Spain	1				1			49	0		1	1		1	1					_	_	_	_		_	_	_		1	1	_	_		[197]
	_	Italy	1				1			50			1	0		1	1					1			1		1	24			_	_	1	0		[193]
		China	2				0.5	0.5		53	12.7279		2	1		2	0.5	0.5				2		0.5	0.5		_	_	_		_	_	2	0		[177]
ATXN2	_	Belgium & Netherlands	10		0	0	0.2	0.6	0.2	57	12.9		10	0.4		10	0.9	0.1	0	0			_	_	_		10	35	15.6		_	_	_	_		[101]
	Chinese-100%	China	17		_	_	_	_	_	48.21	12.75		17	0.674		17	0.941	0.059	0	0			_	_	_			_	_		_	_	17	0		[102]
	_	Italy	7		0	0	0.143	0.714	0.143	62	8.9		7	0.857		7	0.857	0.143	0	0		7	_	0.143	0.857		7	39.6	18.5		_	_	_	_		[217]
	_	Brazil	29		_	_	_	_	_	49.2	12.5		29	0.52		_	_	_	_	_		29	0.07	0.24	0.69		_	_	_		_	_	_	_		[218]
	Caucasian-100%	US & UK	8		0	0	0.125	0.625	0.375	60.6	12.7		8	0.625		_	_	_	_	_		8	_	0.125	0.875		8	21	9.9		_	_	_	_		[219]
	Caucasian-89% African American-11%	US	9				0.222	0.6666	0.222	62.55	11.41		9	0.5555		9	0.6666	0.2222		0.111		_	_	_	_		_	_	_		_	_	_	_		[176]
	_	Italy	8		_	_	_	_	_	57.5	0		8	0.75		8	0.75	0.25				8		0.125	0.875		8	54	0		_	_	_	_		[185]
	_	Italy	1					1		64			1	0		1	1					1			1		1	9			_	_	1	0		[193]
C9orf72	_	France	171		_	_	_	_	_	58.2	12.3		171	0.6039		171	0	0.4	0	0.6			_	_	_		171	34.1	23.3		171	0.4	_	_		[220]
	_	EU & US	36		_	_	_	_	_	57.8	9.1		36	0.583		36	0.667	0.287	0	0.056		_	_	_	_		_	_	_		_	_	_	_		[221]
	_	Italy	51		_	_	_	_	_	62.3	3.91		51	0.608		51	0	0.353	0	0.647		_	_	_	_		_	_	_		51	0.314	_	_		[211]
	_	Spain	38		_	_	_	_	_	55.42	8.7		38	0.526		38	0.34	0.66	0	0		_	_	_	_		_	_	_		_	_	_	_		[222]
	_	US	46		_	_	_	_	_	53.58	4.07		46	0.5			_	_	_	_		_	_	_	_		46	40.48	18.05		46	0.3478	_	_		[223]
	_	Belgium	11		0	0	0.27	0.73	0	57.8	8.9		11	0.45		11	0.55	0.45	0	0		11	_	0.1	0.9		11	36.1	32.9		11	0.45	_	_		[224]
	African Jews-74%; Moroccan Jews-10%; North-African Jews-16%	Israel	61		_	_	_	_	_	57.4	9.24		61	0.475		61	0.59	0.41	0	0		_	_	_	_		61	35.79	19.92		_	_	_	_		[225]
	Caucasian-96.7%; Black-3.3%	US	61		_	_	_	_	_	57.9	8.7		61	0.492		61	0.738	0.246	0	0.016		_	_	_	_		_	_	_		61	0.148	_	_		[114]
	_	Italy	6				0.333	0.333	0.333	58.1667	12.1575		6	0.333		6	0.5	0.5				_	_	_	_		_	_	_		_	_	_	_		[180]
	Caucasian-93%; African American-3.5% Unknown-3.5%	US	32				0.25	0.6875	0.0625	56.96	8.34		32	0.5		_	_	_	_	_		_	_	_	_		27	39.85	25.08		_	_	_	_		[176]
	_	French-Italian	19		_	_	_	_	_	57	10.97		19	0.58		_	_	_	_	_		_	_	_	_		_	_	_		19	1	_	_		[226]
		French-Italian	12		_	_	_	_	_	54.42	14.3		12	0.42		_	_	_	_	_		_	_	_	_		_	_	_		12	0	_	_		[226]
	Caucasian-100%	US	31		_	_	_	_	_	60.1	1.5		31	0.45		_	_	_	_	_		_	_	_	_		31	34.8	4.8		31	0	_	_		[227]
	Caucasian-100%	US	6		_	_	_	_	_	55.5	3		6	1		_	_	_	_	_		_	_	_	_		6	63.6	28.8		6	1	_	_		[227]
	_	Italy	12		_	_	_	_	_	58.8	0		12	0.49		12	0.75	0.25				12	0.3	0.2	0.583333		12	38	0		_	_	_	_		[185]
	_	US	12		_	_	_	_	_	51	0		12	25		_	_	_	_	_		_	_	_	_		12	28.8	0		12	0	_	_		[228]
	_	US	19		_	_	_	_	_	57.5	0		19	0.58		_	_	_	_	_		_	_	_	_		19	50.4	0		19	1	_	_		[228]
	_	Finland	6					1		61.3333	5.15321		6	0.333333		6	0.166667	0.833333				_	_	_	_		6	34	0.897527		6	1	_	_		[229]
	_	Nederland	24		_	_	_	_	_	56.1	0		24	0.667		24	0.292	0.208				_	_	_	_		24	11.5	0		24	0.042	_	_		[230]
	_	Italy	4				0.25	0.25	0.5	56	7.61577		4	0.75		4		1				_	_	_	_		_	_	_		4	0	_	_		[231]
	_	Italy	3				0.333333	0.666667		51	4.54606		3	0.666667		3	0.666667	0.333333				3	0.333333		0.666667		3	44	17.2047		_	_	3	0		[193]
	_	Ireland	34				0.352941	0.705882	0.0588235	55.4737	10.7084		36	0.638889		36	0.722222	0.416667				_	_	_	_		30	29.9706	16.359		30	0.461538	30	0.2		[175]
MATR3	East Indian-100%	India	1		0	0	1	0	0	42	0		1	0			_	_	_	_		_	_	_	_		_	_	_		_	_	_	_		[232]
	_	Italy	1		0	0	1	0	0	43	0		1	1		1	1	0	0	0		_	_	_	_		_	_	_		1	0	1	0		[233]
	French Canadian-100%	Canada	3		0	0	0	0.66	0.34	66.7	8.9		3	1		3	0.34	0.66	0	0		_	_	_	_		3	22	_		_	_	_	_		[234]
	Chinese-100%	Taiwan	1		0	0	0	1	0	53	0		1	0		1	0	1	0	0		_	_	_	_		1	132	_		_	_	_	_		[235]
	_	Italy	6		0	0	0.17	0.83	0	54.3	5.2		6	0.833		6	0.5	0.33	0.17	0		6	0.5	0.17	0.33		6	114	30		6	0.17	_	_		[236]
FIG4	_	Germany	6		0	0	0.5	0.333	0.167	57.8	14.8		6	0.5		6	0.833	0.167	0	0		6	0.5	0.167	0.333		6	59.18	43.21		_	_	6	16.7%		[237]
	Caucasian-100%	US	3				0.25		75%%	68.75	17.85		3	0.75		3	0.25	0.75				_	_	_	_		_	_	_		_	_	_	_		[176]
	_	Spain	1						1	81	0		1	1		1	1					_	_	_	_		_	_	_		1	1	_	_		[197]
ANG	_	Italy	1		0	0	0	1	0	63	0		1	1		1	1	0	0	0		1	1	_	_		_	_	_		_	_	_	_		[238]
	_	France	3		0	0	0.67	0	0.33	50	17.4		3	0.67		3	1	0	0	0			_	_	_		3	57.2	40.3		_	_	_	_		[239]
	_	German	1		0	0	1	0	0	28	0		1	1		1	1	0	0	0			_	_	_		1	24	_		_	_	_	_		[240]
	_	German	1		0	0	0	0	1	71	0		1	1		1	1	0	0	0			_	_	_		1	38	0		_	_	_	_		[240]
	African American-100%	US	1				1			43	0		1	0		1	1					_	_	_	_		1	78			_	_	_	_		[176]
	_	Italy	6		_	_	_	_	_	60	0		6	0.166		6	0.834	0.166				6	0.5		0.5		6	33	0		_	_	_	_		[185]
	_	Italy	1					1		54	0		1	1		1	1										1	5	0		_	_	_	_		[192]
NEK1	_	EU	3		0	0	0	0.67	0.33	55.5	13.6		3	0.33		3	1	0	0	0		3	0.66	_	0.33		_	_	_		_	_	_	_		[131]
	_	Belgium	13		0	0	0.308	0.615	0.077	56.9	9.4		13	0.39		13	0.385	0.154	0	0.46		_	_	_	_		13	42	18		_	_	_	_		[241]
KIF5A	_	Germany	6		0	0	0.5	0.5	0	46	13.9		_	_		6	0.83	0.17	0	0		6	_	_	0.83		6	41.6	10.9		6	0.17	_	_		[143]
	Chinese-100%	China	1		0	0	1	0	0	45	0		1	1		1	1	0	0	0		_	_	_	_		1	13	13		_	_	_	_		[242]
	Chinese-100%	China	5		0	0	0.2	0.8	0	52.8	8.2		5	0.8		5	1	0	0	0		_	_	_	_		5	23.25	13.9		_	_	_	_		[141]
	Caucasian-100%	-	11				0.75	0.25		46.5455	6.41537		10	0.7		9	0.555556	0.444				_	_	_	_		_	_	_		_	_	_	_		[137]
CCNF	_	Austalia/EU/US	12		0	0	0.29	0.71	0	55.3	7.5		12	0.5		12	0.583	0.167	0	0.25		12	0.08	_	0.92		12	30.2	18.7		12	0.08	12	0.08		[135]
PFN1	_	Italy	1		0	0	0	0	1	73	0		_	_		1	0	1	0	0		_	_	_	_		_	_	_		_	_	_	_		[243]
	_	EU & US	3		0	0	0.33	0.67	0	57.3	9.3		3	0.33		3	1	0	0	0		3	_	_	0.33		_	_	_		_	_	_	_		[244]
	Caucasian-83%; Middle-Eastern-17%	UK	6		0	0	0	0.83	0.17	62.3	7.5		6	0.67		6	0.83	0	0	0.17		_	_	_	_		6	35.6	19.8		_	_	_	_		[245]
	Chinese-100%	China	1		0	0	1	0	0	27	0		1	0		1	1	0	0	0		_	_	_	_		_	_	_		_	_	_	_		[246]
VAPB	_	Netherlands	14		0	0	0.214	0.643	0.143	58.7	13.2		14	0.64		14	0.79	0.214	0	0		_	_	_	_		14	33.6	22.1		_	_	_	_		[247]
	Caucasian-100%	US	4				0.25	0.5	0.75	58.25	13.71		4	1		4	0.75	0.25				_	_	_	_		2	72	1		_	_	_	_		[176]
	Chinese-100%	China	5				0.6	0.4		46.8	3.42929		5	0.6		5	1					_	_	_	_		_	_	_		_	_	_	_		[248]
UBQLN2	_	Italy	6		0	0	0.8	0.2	0	39.4	9.8		6	0.4		6	0.4	0.4	0	0.2		_	_	_	_		6	30.2	17.7		_	_	_	_		[249]
	_	Belgium & Bulgaria	4		0	0	0.5	0	0.5	54	24		4	0		_	_	_	_	_		_	_	_	_		4	31	25		_	_	_	_		[250]
SQSTM1	Chinese-100%	China	6		0	0	0.5	0.5	0	49.5	11.4		6	0.5		6	1	0	0	0			_	_	_		6	29	10.6			_	6	0		[251]
	_	Italy	1		_	_	_	1		68	0		1	1		1	0	0	0	1			_	_	_											[180]
	Caucasian-100%	US	8				0.375	0.25	0.375	58.5	17.88		8	1		8	0.5	0.5					_	_	_		4	58.75	38.28							[176]
	_	Spain	3				0.333333	0.333333	0.333333	62.6667	9.74109		3	1		3	0.666667			0.333333											3	0.666667				[197]
VCP	_	US	16		-	-	-	-	-	-	-		_	_		_	_	_	_	_		_	0.1875	-	0.8125		_	_	_		_	_	_	_		[252]
	_	Italy	1				1			45	0		1	1		1	0	0	0	1		_	_	_	_		_	_	_		_	_	_	_		[180]
	_	Ireland	1		0	0	0	1	0	63	0		1	0		1	0	1	0	0		_	_	_	_		_	-	-		_	_	_	_		[175]
	Caucasian-100%	US	1				1			42	0		1	1		1	1					_	_	_	_		1	137	0		_	_	_	_		[176]
	_	Spain	1						1	81	0		1	1		1	1					_	_	_	_		_	_	_		1	1	_	_		[197]
SPG11	Chinese-100%	China	24		-	-	-	-	-	55	7.9		24	0.63		24	0.75	0.25	0	0		_	_	_	-		_	_	_		_	_	_	_		[184]
	French Lebanese-100%	Canada	2		0	1	0	0	0	15	1		2	0.5		2	1	0	0	0		_	_	_	_		2	276	0		_	_	_	_		[253]
ALS2	Turkish-50%; Unknown-50%	UK	3		0.66	0.34	0	0	0	7.6	4.1		3	0.67		3	1	0	0	0		_	_	_	_		_	_	_		_	_	_	_		[55]
	_	Ireland	4					1		59.75	4.20565		4	1		4	0.75	0.25				_	_	_	_		_	_	_		_	_	4	0		[175]
